# Supplementary material for: Polymicrobial biofilms in chronic rhinosinusitis: a scoping review
Source: J Med Microbiol. 2025 Dec 17;74(12):002104. doi: 10.1099/jmm.0.002104 (PMC12711213; doi:10.1099/jmm.0.002104)
Supplement: Uncited Fig. S2. [file jmm-74-02104-s002.xlsx]

## Sheet: ScopingReview_Output_9.9.24
Ref	DOI	Title.Combined	PublicationYear.Combined	Journal.Combined	Pop_CRS	Subtyped_CRS_Polyps	Pop_CRS_sNP	Pop_CRS_wNP	Subtyped_CRS_Eosinophilic_Mucus	Pop_CRS_EosinophilicMucus	Prop_CRS_EosinophilicMucus_BF	Pop_CRS_NonEosinophilicMucus	Prop_CRS_NonEosinophilicMucus_BF	Subtyped_CRS_Allergic	Pop_CRS_Allergic	Prop_CRS_Allergic_BF	Pop_CRS_NonAllergic	Prop_CRS_NonAllergic_BF	Pop_Controls	PreviousSinusSurgery_Reported	IndividualSinusSurgery_Reported	BFProp_PreviousSurgery	BFProp_NoPreviousSurgery	Pop_PreviousSinusSurgery	Pop_NoPreviousSurgery	Clinical Measures or Outcomes	SampleSource	AnatomicalSiteCategorized	PlanktonicBacteria	Visualisation Techniques	Staining	Potential for multi-species detection	FISH Targets	Comments on multispecies	Species of biofilms	Identification of other Bacteria	biofilms graded	BFProp_AllCRS	BFProp_CRSsNP	BFProp_CRSwNP	Grade of Biofilms (All CRS)	Grade of Biofilms (CRSsNP)	Grade of Biofilms (CRSwNP)	BFProp_Cont	FT_GradeBF_Cont	Level of Reporting	FT_BFClinicalCorrelation	CT_Scores	Symptom_Measures
Tan,2010	10.2500/ajra.2010.24.3504	Aberrant mucin glycoprotein patterns of chronic rhinosinusitis patients with bacterial biofilms	2010	American Journal of Rhinology and Allergy	31	N	NA	NA	N	NA	NA	NA	NA	N	NA	NA	NA	NA	11	Not reported	NA	NA	NA	NA	NA	Not reported	sinonasal_biopsy	sinonasal biopsy	Sterile water wash	confocal laser scanning microscopy	BacLight Fluorescent stain (Live/Dead)	None (limited by staining)	Universal	Not possible	Not reported	Not reported	No	0.39	NA	NA	NA	NA	NA	0	NA	NA	NA	NA	NA
Ragab,2012	10.1007/s00405-011-1715-7	Evaluation of bacterial adherence and biofilm arrangements as new targets in treatment of chronic rhinosinusitis	2012	European Archives of Oto-Rhino-Laryngology	22	Y	10	10	N	NA	NA	NA	NA	N	NA	NA	NA	NA	10	Not reported	NA	NA	NA	NA	NA	Lund-Kennedy score, Lund-Mackay	sinus	sinonasal	Sorensen's buffer rinse, matrix visualisation	Scanning electron microscopy	NA	None (limited to morphology)	NA	All biofilms were identified as cocci	Not reported	In controls only coagulase negative staphylococci were found, In CRSsNP coagulase positive staphylococci was the most common, but a coagulase negative staphylococci, Klebsella, Proteus and Moraxella catarrhalis was also identified In CRSwNP coagulase negative staphylococci was the most common, but coagulase positive staphylococci, Escheria vulneris, Escheria coli, enterobacter tylorea and Klebsel…	Yes	100	100	100	50% Late Stage, 50% Early stage	80% Late stage, 20% Early stage	80% Early stage, 20% Late stage	0	NA	Collectively	No correlation between CT scan score, polyp score and bacterial biofilm stage in either CRS category	Not affected by biofilm	Not commented on
Healy,2008	10.1016/j.otohns.2008.02.002	Biofilms with fungi in chronic rhinosinusitis	2008	Otolaryngology - Head and Neck Surgery	12	Y	3	9	Y	4	75	9	66.6667	Y	4	100	9	44.4444	3	Not reported	NA	NA	NA	NA	NA	symptoms, duration of symptoms,presence of allergy syymptoms, treatment history and diagnostic results	sinus mucosa (lateral portion of the uncinate process or mucosa removed from the maxillary sinus)	uncinate process, maxillary sinus or ostia|anterior ethmoid bulla (controls)	DAPI visualisation of glycopolysaccharide	confocal laser scanning microscopy	FISH, DAPI (for host elements)	Yes	Universal fungal, Streptococcus pneumoniae, Staphylococcus aureus, Haemophilus influenzae, Pseudomonas Aeruginosa	Most CRS biofilms showed bacterial colonies with fungal elements; a close relationship between microcolonies of different bacteria was not shown	The majority of biofilms were from H.influenzae	Several staphylococuss aureus, alongside other staphylococcal spp, citrobacter, enterobacter, acinetobacter and pseudomonas	Yes	75	66	100	40% abundant microcolonies with biofilm ultrastructure; 20% scattered microcolonies with biofilm ultrastructure; 20% sparing microcolonies without biofilm ultrastructure; 20% No bacteria present	1 abundant microcolonies with biofilm ultrastructure, 1 sparing microcolonies without biofilm structure, 1 no bacteria present	1 abundant microcolonies with biofilm ultrastructure, 1 scattered microcolonies with biofilm ultrastructure	100	All scattered microcolonies of bacteria with biofilm ultrastructure	NA	Not reported	NA	NA
Marcinkiewicz,2015	10.1111/iep.12156	Staphylococcus epidermidis and biofilm-associated neutrophils in chronic rhinosinusitis. A pilot study	2015	International Journal of Experimental Pathology	10	Y	2	8	N	NA	NA	NA	NA	Y	3	0	7	42.8571	0	Not reported	NA	NA	NA	NA	NA	0-10 point visual analogue scale (Individual data level available)	Mucosa specimens (frontal, maxillary, sphenoid, anterior and posterior ethmoid, sinuses, frontal recess, middle nasal concha and middle nasal meatus)		Matrix visualisation	Scanning electron microscopy	NA	None (limited to morphology)	NA	Not possible	Not reported	staphylococcus aureus, staphylococcus epidermidis, streptococcus mitis, streptococcus agalactiae, Pseudomonas aeruginosa, Clostridium perfringens,Klebsiella pneumonia, moraxella catarrhalis	No	30	0	37.5	NA	NA	NA	NA	NA	Individual	a higher mean VAS score of 9.33 0.33 wasshown in CRS patients with a bio?lm than in non-bio?lmCRS patients (the mean VAS score = 7.75 0.36)	Not reported	Biofilms correspond to worse symptoms
Dlugaszewska,2016	10.1007/s00405-015-3650-5	The pathophysiological role of bacterial biofilms in chronic sinusitis	2016	???	30	N	NA	NA	N	NA	NA	NA	NA	N	NA	NA	NA	NA	20	Not reported	NA	NA	NA	NA	NA	Not reported	Nasal concha mucosa	Nasal concha mucosa samples	saline wash, matrix visualised	scanning electron microscopy	NA	None (limited to morphology)	NA	Not possible	Not reported	Eighty percent of had mised flora with 62 different microorganisms isolated, these were most frequently Staphylococcus epidermidis, coagulase negative staphylococcus	Yes	81	NA	NA	8.6% High, 20.7% Moderate, 30% Weak, 11% None	NA	NA	88.2	17% Moderate, 38.2% Weak, 11.8% None	NA	NA	NA	NA
Li,2012	10.1007/s00405-011-1683-y	Relationship between bacterial biofilm and clinical features of patients with chronic rhinosinusitis	2012	European Archives of Oto-Rhino-Laryngology	27	N	NA	NA	N	NA	NA	NA	NA	Y	8	50	19	63.1579	10	Yes	Yes	80	54.5455	6	21	SNOT-20, Lund-MacKay, Lund-kennedy (tabulated data available)	mucosal samples from anterior or posterior ethmoid sinus	anterior or posterior ethmoid sinus	saline wash	confocal scanning laser microscopy	BacLight Fluorescent stain (Live/Dead)	None (limited by staining)	NA	Not possible	Not reported	Not reported	Yes	0.5926	NA	NA	4 cases BBF score 1, 7 cases BBF score 2, 3 cases BBF score 3, 2 cases BBF score 4, 11 BBF score 0 (no biofilm)	NA	NA	0	NA	Individual	We compared clinical features among the 5 groups based on BBF score. Significant difference was found in SNOT-20 score and individual symptoms including cough, postnasal discharge, ear fullness, in endoscopy score and individual signs such as discharge, crusting in CT score. CRS patients with higher BBF score presented more severe manifestation of these factors than those with lower BBF score (Ta…	Not affected by biofilm	Symptom scores correspond to worse symptoms and is correlated to biofilm grade
Tan,2013	10.1002/alr.21154	Intracellular Staphylococcus aureus: the Trojan horse of recalcitrant chronic rhinosinusitis?	2013	International Forum of Allergy and Rhinology	51	N	NA	NA	N	NA	NA	NA	NA	N	NA	NA	NA	NA	0	Yes	Yes	84.8485	44.4444	33	18	sino-Nasal Outcomes Test (SNOT-22), Lund-Mackay, and Lund-Kennedy score, Adelaide Disease severity score	mucosa	Sinonasal mucosa	MilliQ wash	confocal scanning laser microscopy	FISH	No (limited by stain choice)	S. aureus	Not possible as only one was stained for	All S.aureus (as this was the only stain)	Not reported	No	70.5882	NA	NA	NA	NA	NA	NA	NA	Collectively	we found that 17 of 20 patients(85%) in the B+IC+ group underwent revision surgery.This was signi?cantly different to the 5 of 15 (33%) inthe B?IC? group (p = 0.0038, Fisher’s exact test) but notwhen compared to the B+IC? group (11/16, 69%; p =0.4217) here were no sta-tistical differences in symptom scores, asthma status orallergy between any of the groups. Lund-Mackay scorewas signi?cantly highe…	Worse in biofilms	Slighly worse in biofilms
Di,2018	10.1007/5584_2017_34	Detection of Biofilms in Biopsies from Chronic Rhinosinusitis Patients: In Vitro Biofilm Forming Ability and Antimicrobial Susceptibility Testing in Biofilm Mode of Growth of Isolated Bacteria	2018	???	12	Y	9	3	N	NA	NA	NA	NA	N	NA	NA	NA	NA	5	Not reported	NA	NA	NA	NA	NA	Not reported	maxillary and ethmoid sinus samples	Nasal mucosa biopsies	MilliQ wash, matrix visualisation	confocal scanning laser microscopy	FISH	Yes	Universal fungal, Streptococcus pneumoniae, Staphylococcus aureus, Haemophilus influenzae, Pseudomonas Aeruginosa	In 4 of the 7 patients with biofilms multiple morphologies consistent with mixed biofilms were found	Not reported	Over 17 species identified, many staphylococcal species such as epidermidis and aureus	No	63.6364	NA	NA	NA	NA	NA	0	NA	NA	NA	NA	NA
Wang,2018	10.1016/j.micpath.2018.06.018	Expression of Neu5Ac?2,3Gal and Neu5Ac?2,6Gal on the nasal mucosa of patients with chronic rhinosinusitis and its possible effect on bacterial biofilm formation	2018	Microbial Pathogenesis	40	Y	6	34	N	NA	NA	NA	NA	N	NA	NA	NA	NA	23	Not reported	NA	NA	NA	NA	NA	Not reported	uncinate, ethmoid or maxillary	Sinus mucosa	saline wash, matrix visualised	scanning electron microscope	NA	None (limited to morphology)	NA	Not possible	Not reported	Not reported	None	54.1667	Not reported	Not reported	NA	NA	NA	Not reported	NA	NA	NA	NA	NA
Sanderson,2006	10.1097/01.mlg.0000221954.05467.54	Bacterial biofilms on the sinus mucosa of human subjects with chronic rhinosinusitis	2006	Laryngoscope	18	N	NA	NA	N	NA	NA	NA	NA	Y	6	83.3333	13	61.5385	5	Yes	Yes	62.5	90	8	10	Not reported	ANTERIOR ETHMOID BULLA	Sinus mucosa	Not commented	confocal scanning laser microscopy	FISH	Yes	S.pneumoniae, S.aureus, H.influenzae, P.aeruginosa	Some of the samples wereincubated in both H. influenzae and S. aureus, demon-strating polymicrobial biofilm with identification of spe-cific bacteria by characteristic morphology	14 of the biofilms were Haemophilus influenzae, with S.pneumoniae making up 4 more of the biofilms, and S.aureus representing 2 biofilms	2 mixed cultures, with the majority of isolates being staphylococcal species	Yes	77.7778	NA	NA	12/18 Strong, 2/18 moderate, 4/18 negative	NA	NA	66.6667	NA	NA	NA	NA	NA
Tan,2012	10.2500/ajra.2012.26.3822	Identifying intracellular Staphylococcus aureus in chronic rhinosinusitis: a direct comparison of techniques	2012	American Journal of Rhinology and Allergy	17	N	NA	NA	N	NA	NA	NA	NA	N	NA	NA	NA	NA	0	Not reported	NA	NA	NA	NA	NA	Clinical symptom scores for five major symptoms of CRS (nasalobstruction, rhinorrhea, postnasal drip, headache or facial pain, andsense of smell) were also recorded on a 0–5 scale and a total out of 25 recorded	sinus mucosa	Sinus mucosa specimens	MilliQ wash	confocal scanning laser microscopy	FISH | IHC	No (limited by stain choice)	S. aureus	Not possible as only one was stained for	All S.aureus (as this was the only stain)	The majoroty of cultures showed S.aurues, though 1 patient had mixed cultures and M. Catarrhalis was also found	No	Not reported	Not reported	Not reported	NA	NA	NA	NA	NA	NA	Not reported	NA	NA
Mao,2015	10.1016/j.anl.2014.12.004	Increased expression of MUC5AC and MUC5B promoting bacterial biofilm formation in chronic rhinosinusitis patients	2015	Auris Nasus Larynx	24	Y	3	21	N	NA	NA	NA	NA	N	NA	NA	NA	NA	0	Yes	Yes	71.4286	47.0588	7	17	Clinical information on disease duration, asthma, history of endoscopic surgery, intranasal steroids and macrolide therapy, Lund–MacKay CT scores and Johansson endoscopic scores	mucosa specimens	Sinus mucosa specimens	saline wash, matrix visualised	scanning electron microscopy	Immunohistochemistry	None (limited to morphology)	NA	Not possible	Not reported	Not reported	Yes	54.1667	Not reported	Not reported	Not reported	Not reported	Not reported	NA	NA	Collectively	No significant correlations between biofilm, disease duration, Lund-MacKay score and Johansson score	Not affected by biofilm	Not commented on
Foreman,2010	10.1002/lary.20705	Targeted imaging modality selection for bacterial biofilms in chronic rhinosinusitis	2010	Laryngoscope	20	N	NA	NA	Y	NotReported	NA	NotReported	NA	Y	10	Not reported	10	Not reported	0	Not reported	NA	NA	NA	NA	NA	standard symptomscoring system was used, whereby the treating surgeon wouldrecord on a 1 to 5 scale the severity of the following five sino-nasal symptoms: nasal obstruction, rhinorrhea, headache/facialpain, altered smell, and postnasal drip	Sinus mucosal tissue	Sinus mucosa specimens	MilliQ wash	confocal scanning laser microscopy	BacLight Fluorescent stain (Live/Dead), FISH	Yes	Staphylococcus aureus, Pseudomonas aeruginosa, Haemophilus influenzae	Not commented on but multiple species are noted in some samples but it is not clear if they were separate biofilms or combined	The majority of cases showed S.aurues, however H.influenzae and P.aeruginosa were also identified	Not reported	N	65 (BacLight), 70% (FISH/CSLM)	NA	NA	NA	NA	NA	NA	NA	NA	Not reported	NA	NA
Foreman,2009	10.2500/ajra.2009.23.3413	Characterization of bacterial and fungal biofilms in chronic rhinosinusitis	2009	American Journal of Rhinology and Allergy	50	Y	28	22	N	NA	NA	NA	NA	N	NA	NA	NA	NA	10	Not reported	NA	NA	NA	NA	NA	Preoperative data collection included symptom scores, allergy sta-tus, paranasal sinus CT scores, medical history, presence of specificallergies, smoking status, and nasal endoscopy findings. A standardsymptom scoring system was used, whereby the treating surgeonwould record the severity of the patient’s sinonasal symptoms, asdescribed by the patient (i.e., patient generated and surgeon re-corded…	maxillary sinus or ethmoid	Sinus mucosa specimens	MilliQ wash	confocal scanning laser microscopy	FISH	Yes	Staphylococcus aureus, Pseudomonas aeruginosa, Haemophilus influenzae, Universal fungal probe	Of the 36biofilm-positive CRS patients, 17 patients had a single bacterial orfungal species present, 15 had two species present, and 4 patients hadthree species present	The majoroty of biofilms contained S.aureus, followed by P.aeruginosa and H.influenza	The most commonly cultured bacteria was S.aureus, though other species such as P.aeruginosa, H.Influenzae were also identified	N	72	67.8571	77.2727	NA	NA	NA	NA	NA	Collectively	Subgroup analysis investigating prevalence of biofilms in CRS withand without nasal polyposis, CRS with and without EM, and primaryversus revision surgery did not yield statistically significant results.This is probably related to the small numbers in each subgroup Subgroup analysis investigating prevalence of biofilms in CRS withand without nasal polyposis, CRS with and without EM, and primaryve…	slightly worse in biofilms	slightly worse in biofilms
Shields,2013	10.1371/journal.pone.0055339	Efficacy of a marine bacterial nuclease against biofilm forming microorganisms isolated from chronic rhinosinusitis	2013	PLoS ONE	20	N	NA	NA	N	NA	NA	NA	NA	N	NA	NA	NA	NA	0	Not reported	NA	NA	NA	NA	NA	Not reported	obstructive mucin	obstructive mucin	Not commented	transmission electron microscopy, confocal	FISH	None (limited by stain choice)	Universal Bacterial and DAPI	Not possible due to use of universal probes	Not reported	All patients had more than one species identified with commonly identified species including S.aureus, S.epidermidis, and Corynebacterium spp.	NA	Not reported	NA	NA	NA	NA	NA	NA	NA	NA	NA	NA	NA
Glowacki,2014	10.1007/s00405-013-2635-5	The influence of bacterial biofilm on the clinical outcome of chronic rhinosinusitis: a prospective, double-blind, scanning electron microscopy study	2014	European Archives of Oto-Rhino-Laryngology	80	N	NA	NA	N	NA	NA	NA	NA	N	NA	NA	NA	NA	33	Not reported	NA	NA	NA	NA	NA	Preoperatively and during both follow-up visits, each patient filled out a questionnaire assessing the presence of concomitant diseases (asthma, hypersensitivity to NSAIDs, allergic rhinitis) and the intensity of subjective CRS symptoms. The intensity of subjective CRS symptoms was assessed using a 0–10 point visual analogue scale (VAS)— the patients assessed the amount of discharge on the pharyn…	maxillary, anterior, posterior ethmoid, sphenoidal and frontal	mucosal specimens	Matrix visualisation	scanning electron microscopy	NA	None (limited to morphology)	NA	No comment	Not reported	The most common bacteria was S.aureus, followed by E.coli and coagulase negative Staphylococcus. Similar results were found for controls	N	41.25	NA	NA	NA	NA	NA	NA	NA	Collectively	There was a statistically significant relationship between the presence of biofilms and the presence of bacterial pathogens intraoperatively, as well as at follow-up (3 and 6 months) (p\0.05); The intensity of subjective and objective CRS symptoms, as well as patient quality-of-life, did not correlate with the Lund and Mackay score (p[0.05)) However these did reflect biofilm status; A higher prop…	Not affected by biofilm	not affected by biofilm status
Karosi,2012	10.1002/lary.23190	Tumor necrosis factor-? receptor expression correlates with mucosal changes and biofilm presence in chronic rhinosinusitis with nasal polyposis	2012	Laryngoscope	36	Y	0	36	N	NA	NA	NA	NA	Y	3	Not reported	33	Not reported	8	Yes	No	NA	NA	8	28	Lund-Mackay	anterior mucosal surface	anterior mucosal surface of the inferior turbinate	Not commented	optical microscopy	Combination HE and gram staining	None (limited by stain choice)	NA	Bacterial (n =21), fungal (n = 4), or combined(n = 4) biofilms were detected in 29 (80.5%) of 36patients with CRSwNP	Not reported	Not reported	N	80.5556	NA	80.5556	NA	NA	NA	Unclear	NA	NA	Not reported	NA	NA
Toth,2011	10.1007/s00405-011-1623-x	Biofilm detection in chronic rhinosinusitis by combined application of hematoxylin-eosin and gram staining	2011	European Archives of Oto-Rhino-Laryngology	50	Y	0	50	N	NA	NA	NA	NA	Y	7	Not reported	43	Not reported	12	Yes	No	NA	NA	19	31	Lund-Mackay	nasal mucosa	nasal mucosa specimens	Not commented	optical microscopy	Combination HE and gram staining	None (limited by stain choice)	NA	Fragmented Biofilms (Bacterial=3,Fungal=1,Combined=0); Complete Biofilms (Bacterial=9,Fungal=3,Combined=5); Bulky (Bacterial=13,Fungal=4,Combined=6)	Not reported	Not reported	Yes	88	NA	88	Fragmented=4, Complete=17, Bulky=23	NA	Fragmented=4, Complete=17, Bulky=23	0	NA	NA	Not reported	NA	NA
Sanclement,2005	10.1097/01.mlg.0000161346.30752.18	Bacterial biofilms in surgical specimens of patients with chronic rhinosinusitis	2005	Laryngoscope	30	Y	20	10	N	NA	NA	NA	NA	N	NA	NA	NA	NA	4	Not reported	NA	NA	NA	NA	NA	Not reported	anterior ethmoid sinuses, posterior ethmoid sinuses, maxiallary sinuses, sphenoid sinuses, middle meatus	Sinus tissue samples	biofilm matrix visualised	Scanning electron microscopy and transmission electron microscopy	NA	None (limited to morphology)	NA	Not possible	Not reported	Not reported	N	80	Not reported	Not reported	NA	NA	NA	0	NA	NA	NA	NA	NA
Atay,2013	10.12996/gmj.2013.12	Correlation of bacterial biofilm grade with clinical features in chronic rhinosinusitis	2013	Gazi Medical Journal	20	Y	20	0	N	NA	NA	NA	NA	Y	7	71.4286	13	76.9231	15	Yes	Yes	66.6667	85.7143	6	14	Lund-Mackay, Symptom score A symptom score system assesing the most common complaints of CRS patients was used: need to blow nose, nasal discharge, postnasal dripping, facial pain/headache and disorders of smell. Patients in both groups were asked to state score between 0 to 5 for each symptom and overall symptom score values were recorded	maxillary sinus, middle meatus, ethmoids	sinus samples	Not commented	Scanning electron microscope	NA	None (limited to morphology)	NA	Not possible	Not reported	Most commonly cultured was S.aureus, however P.aeruginosa, S.pneumoniae, H.influenza	Yes	80	80	NA	5=grade 4, 6= grade 3, 3=grade 2, 2=grade1	5=grade 4, 6= grade 3, 3=grade 2, 2=grade1	NA	Not reported	NA	Individual	Lund-Mackay scores of 16 CRS patients with biofilms ranged between 9-18 with a mean of 13.12 whereas it was found to be between 8-13 with a mean of 10.75 for the 4 CRS patients without biofilms, In CRS group, mean symptom score of 16 patients with biofilms was 10.69 (range, 7-15) and it was 10.25 (range, 9-11) for the rest 4 patients without biofilms (Table 3).	slightly worse in biofilms	not affected by biofilm status
Jardeleza,2013	10.1002/alr.21114	Gene expression differences in nitric oxide and reactive oxygen species regulation point to an altered innate immune response in chronic rhinosinusitis	2013	International Forum of Allergy and Rhinology	17	Y	11	6	N	NA	NA	NA	NA	N	NA	NA	NA	NA	6	Yes	Yes	100	22.2222	8	9	Lund-Mackay, symptom scores	sinonasal	sinonasal tissue samples	MilliQ wash	Confocal microscopy	FISH	None (limited by stain choice)	Staphylococcus aureus	Not possible as only one was stained for	All S.aureus (as this was the only stain)	Not reported	N	64.7059	45.4545	100	NA	NA	NA	0	NA	Collectively	Reproted in table, higher in biofilms (likely not significant?)	slighlty higher in biofilms	not commented on
Arjomandi,2013	10.2500/ajra.2013.27.3917	Relationship of eosinophils and plasma cells to biofilm in chronic rhinosinusitis	2013	American Journal of Rhinology and Allergy	20	Y	11	9	N	NA	NA	NA	NA	Y	13	69.2308	7	85.7143	9	Yes	Yes	63.6364	88.8889	11	9	Not reported	maxillary and ethmoid sinus samples	sinonasal mucosa	Not commented	light microscopy and confocal microscopy	FISH, H&E	Yes	Haemophilus influenzae, Pseudomonas aeruginosa, universal fungal, S. Aureus	Notes that polymicrobial biofilms were found	Not clearly reported	Not reported	Yes	75	90.9091	55.5556	Not reported	Not reported	Not reported	0	NA	In prose	There was no statistically significant correlation between biofilmpresence and the clinical characteristics, including disease duration(p 0.255), previous ESS (p 0.215), polyps (p 0.317), asthma (p 0.780), or allergic rhinitis (p 0.444	Not reported	not affected by biofilm status
Tan,2012	10.1002/lary.23317	The multiplicity of Staphylococcus aureus in chronic rhinosinusitis: Correlating surface biofilm and intracellular residence	2012	Laryngoscope	36	Y	15	21	N	NA	NA	NA	NA	N	NA	NA	NA	NA	5	Yes	No	NA	NA	23	13	(Lund-Mckay)scores were recorded. As part of clinical history, a scoring sys-tem was used that recorded five major symptoms of CRS (nasalobstruction, rhinorrhea, postnasal drip, headache or facial pain,and sense of smell)	sinonasal mucosa	sinonasal mucosa	MilliQ wash	Confocal microscopy	FISH	None (limited by stain choice)	Staphylococcus aureus	Not possible as only one was stained for	All S.aureus (as this was the only stain)	Only S.aureus reported	N	80.5556	Not reported	Not reported	NA	NA	NA	0	NA	Unclear	Reported in aggregate by polyp status	Unlcear	Unclear
Wood,2011	10.1002/alr.20060	Are biofilms associated with an inflammatory response in chronic rhinosinusitis?	2011	International Forum of Allergy and Rhinology	18	Y	9	9	N	NA	NA	NA	NA	N	NA	NA	NA	NA	7	Yes	No	NA	NA	7	11	Lund-Mckay	ethmoid or sphenoid	mucosal samples	saline wash	light microscopy and confocal microscopy	Gram stain, giemsa, FISH	No (limited by stain choice)	Universal bacteria	Not possible	Not reported	Not reported	In normal subjects, only 1 bio?lm was considered to beadherent to a disrupted epithelial layer, compared to 18 inthe CRS groups	77.7778	78	78	In normal subjects, only 1 bio?lm was considered to beadherent to a disrupted epithelial layer, compared to 18 inthe CRS groups	Not reported	Not reported	42.8571	Not reported	NA	Not reported	NA	NA
You,2011	10.1016/j.amjoto.2010.11.017	Factors affecting bacterial biofilm expression in chronic rhinosinusitis and the influences on prognosis	2011	American Journal of Otolaryngology - Head and Neck Medicine and Surgery	93	Y	25	68	N	NA	NA	NA	NA	N	NA	NA	NA	NA	37	Not reported	NA	NA	NA	NA	NA	According to patients' common clinical manifestations, a factors assessment scale was made to grade and classify criteria from the Sino-Nasal Outcome Test–20 (SNOT-20)	ethmoid	mucosal samples	saline wash	Scanning electron microscope	NA	No (limited to morphology)	NA	Not possible	Not reported	61 strains of bacteria were isolated mainly coagulase negative are staphylococci	N	71.1111	56	73.5294	NA	NA	NA	0	NA	Individual	However, the difference of positive rates between BF(?) and BF(+) groups was not statistically significant among sex, disease severity, type, duration, and other symptoms such as nasal congestion, runny nose, snot stench, headache, and nasal discharge with blood	worse in follow up	not affected by biofilm status
Hochstim,2010	10.1001/archoto.2010.62	Biofilm detection with hematoxylin-eosin staining	2010	Archives of Otolaryngology - Head and Neck Surgery	24	N	NA	NA	N	NA	NA	NA	NA	N	NA	NA	NA	NA	10	Not reported	NA	NA	NA	NA	NA	Not reported	Ethmoid sinus	sinus samples	Not commented	light microscopy and Confocal	H&E, BacLight Fluorescent stain (Live/Dead) and DAPI	No (limited by stain choice)	Universal Bacterial and DAPI	1 patient had both bacterial and fungal overlap but these were identified in separate regions of the sample	Not reported	Not reported	Yes	62.5	NA	NA	29% Extensive, 33% present, 38% absent	NA	NA	10	Present	NA	Not reported	NA	NA
Jervis,2011	10.1002/alr.20050	What is the origin of Staphylococcus aureus in the early postoperative sinonasal cavity?	2011	International Forum of Allergy and Rhinology	29	Y	12	17	Y	14	Not Reported	15	Not Reported	N	NA	NA	NA	NA	0	Yes	Yes	55.5556	54.5455	18	11	20-item Sino-NasalOutcome Test (SNOT-20) quality-of-life index (score range0–60) 14 and a sinus symptoms visual analogue scoring(VAS) pro forma (summation of 5 individual symptomscores plus an “overall symptomatology score” to give atotal score range 0–60).15 Lund-Mackay (LM; score range0–24) scoring was performed for all preoperative computedtomography (CT) scans	Sinus tissue	sinus tissue	Not commented	Confocal	FISH	Yes	Staphylococcus aureus, Pseudomonas aeruginosa, Haemophilus influenzae	No comment	All S.aureus (as this was the only stain)	Only S.aureus reported	N	55.1724	33.3	70.6	NA	NA	NA	NA	NA	In prose	Likewise, bio?lm-positive patients reported similarbaseline VAS and SNOT-20 scores compared to bio?lm-negative patients (VAS median scores 35.50 [IQR 29.44–40.94] vs 29.75 [IQR 15.00–40.38]; Mann-Whitney U test,p = 0.34. SNOT-20 median scores 27.50 [IQR 16.75–35.75] vs 21.00 [IQR 11.50–35.00]; Mann-Whitney U test,p = 0.42)	Not reported	not affected by biofilm status
Psaltis,2007	10.1097/MLG.0b013e31806009b0	Confocal scanning laser microscopy evidence of biofilms in patients with chronic rhinosinusitis	2007	Laryngoscope	38	N	NA	NA	N	NA	NA	NA	NA	N	NA	NA	NA	NA	9	Yes	Yes	50	25	30	8	Each patient was asked specifically toindicate the severity (score 0 –5) of the following five sinusitissymptoms: nasal obstruction, rhinorrhea, postnasal drip, head-ache/facial pain, and loss of smell.	middle meatus and ethmoid	sinus tissue	MilliQ wash	CSLM	BacLight LIVE/DEAD	No (limited by stain choice)	NA	Not possible	Not reported	S.aureus was the most commonly cultured organism	N	44.7368	NA	NA	NA	NA	NA	0	NA	Collectively	Slightly higher symptom and Lund-McKay Score, equal numbers of previous sinus surgery	slightly higher in biofilms	non significantly increased by biofilm status
Galli,2008	10.1177/000348940811701207	Damage to ciliated epithelium in chronic rhinosinusitis: What is the role of bacterial biofilms?	2008	Annals of Otology, Rhinology and Laryngology	24	N	NA	NA	N	NA	NA	NA	NA	N	NA	NA	NA	NA	20	Not reported	NA	NA	NA	NA	NA	Not reported	ethmoids	sinus tissue	Saline wash	Scanning electron microscope	NA	None (limited to morphology)	NA	No comment (though and/or comment suggest that some polymicrobial biofilms may have been seen)	Not reported	Cultures of S.pyogenes, S.epidermidis, M.catarrhalis, S.aureus, H.influenzae, S.pneumoniae	N	41.6667	NA	NA	NA	NA	NA	0	NA	NA	NA	NA	NA
Dworniczek,2009	10.1007/s12223-009-0082-x	Bacterial biofilms in patients with chronic rhinosinusitis	2009	Folia Microbiologica	15	N	NA	NA	N	NA	NA	NA	NA	Y	4	42.8571	11	36.3636	0	Yes	Yes	57.1429	37.5	7	8	Not reported	maxillary ethmoid	sinus tissue	Not commented	Scanning and transmission electron microscopy	NA	None (limited to morphology)	NA	Not possible	Not reported	26 fungal and bacterial species were isolated, with isolates dominated by staphylococci	N	46.6667	NA	NA	NA	NA	NA	NA	NA	NA	NA	NA	NA
Ramadan,2005	10.1016/j.otohns.2004.11.011	Chronic rhinosinusitis and biofilms	2005	Otolaryngology - Head and Neck Surgery	5	N	NA	NA	N	NA	NA	NA	NA	Y	1	Not reported	4	Not reported	0	Not reported	NA	NA	NA	NA	NA	Not reported	ethmoid bulla	sinus samples	biofilm matrix visualised	Scanning electron microscope	NA	None (limited to morphology)	NA	Not possible	Not reported	All swabs grew cultures but species level information is not reported	N	100	NA	NA	NA	NA	NA	NA	NA	NA	NA	NA	NA
Foreman,2013	10.1002/alr.21115	Noninvasive Staphylococcus aureus biofilm determination in chronic rhinosinusitis by detecting the exopolysaccharide matrix component poly-N-acetylglucosamine	2013	INTERNATIONAL FORUM OF ALLERGY & RHINOLOGY	20	Y	11	9	Y	8	Not Reported	12	Not Reported	N	NA	NA	NA	NA	5	Not reported	NA	NA	NA	NA	NA	Not reported	ethmoid	sinus mucosal samples	Direct matrix detection	confocal	FISH	Yes	Haemophilus influenzae, Pseudomonas aeruginosa, universal fungal, S. Aureus	Of the 5 CNS bio?lms, 2 were in patients who also hadS. aureus bio?lms	Only S.aureus reported	Approxiamtely half of patients grew cultures, the most common being S.aureus, H.influenzae, P.aeruginosa, P.mirabilis,	N	80	Not reported	Not reported	NA	NA	NA	20	NA	NA	NA	NA	NA
Zernotti,2010	????	Evidence of bacterial Biofilms in nasal polyposis	2010	???	12	Y	0	12	N	NA	NA	NA	NA	Y	10	Not reported	2	Not reported	10	Yes	No	NA	NA	7	5	Lund-Mckay	tissue samples	tissue samples	Potassium phosphate buffer rinse	light microscopy and confocal	gram stain, (confocal not reported)	Unclear	Unknown	No comment	Not reported	The majority of patients had positive cultures, the majority being Staphylococcal or Streptococcal species	Yes	16.6667	NA	16.6667	All detected biofilms were "strong"	NA	All detected biofilms were "strong"	0	NA	NA	Not commented on	NA	NA
Cantone,2014	????	Nasal cytological assessment after crenotherapy in the treatment of chronic rhinosinusitis in the elderly	2014	???	84	N	NA	NA	N	NA	NA	NA	NA	N	NA	NA	NA	NA	0	Not reported	NA	NA	NA	NA	NA	Not reported	nasal scrapings	nasal scrapings	Not commented	optical microscopy	Giesma	No (limited to morphology)	NA	None (No biofilms found)	Not reported	Not reported	N	0	NA	NA	NA	NA	NA	NA	NA	NA	NA	NA	NA
Calo,2011	10.1159/000324622	Role of biofilms in chronic inflammatory diseases of the upper airways	2011	Advances in Oto-Rhino-Laryngology	24	N	NA	NA	N	NA	NA	NA	NA	N	NA	NA	NA	NA	0	Not reported	NA	NA	NA	NA	NA	Not reported	ethmoid mucosa	mucosa		scanning electron microscopy	NA	None (limited morphology)	NA	None			N	41.6667	NA	NA	NA	NA	NA	NA	NA	NA	NA
Psaltis,2008	10.2500/ajr.2008.22.3119	The effect of bacterial biofilms on post-sinus surgical outcomes	2008	American Journal of Rhinology	40	Y	12	28	Y	21		19		Y	8	50	32	50	0	Yes	No	NA	NA	24	16	indicate the severity (score of 0–5) of the following fivesinusitis symptoms: nasal obstruction, rhinorrhea, postnasaldrip, headache/facial pain, and loss of smell; Lund-McKay	middle meatus and ethmoid	mucosal samples	MilliQ wash	confocal scanningelectron microscopy	BacLight	No (limited by stain choice)	NA	None (not possible)	Not reported	Several staphylococcal, streptococcal species cultured as well as pseudomonas and haemophilus influenzae	NA	50	not reported	not reported	NA	NA	NA	NA	NA	Collectively	atients with biofilms (n _x0004_ 20) hadsimilar preoperative symptom scores to patients without bio-films (p _x0004_ 0.76; Table 2) but worse preoperative CT scores; biofilm patients more likely tohave ongoing postoperative symptoms (Fisher’s exact test,p _x0004_ 0.01 and OR _x0004_ 7.43 with 95% CI _x0004_ 1.78–31.1) as well asendoscopic evidence of ongoing mucosal inflammation (Fish-er’s exact …	slightly higher in biofilms	slightly worse in biofilms
Cryer,2004	10.1159/000079994	Evidence of bacterial biofilms in human chronic sinusitis	2004	ORL	16	N	NA	NA	N	NA	NA	NA	NA	N	NA	NA	NA	NA	0	Not reported	NA	NA	NA	NA	NA	Not reported	maxillary or ethmoid	sinonasal mucosal specimens	Not commented	Scanning electron microscope	NA	No (limited to morphology)	NA	None	Not reported	Only one result of Pseudomonas aeurginosa reported	N	6.25	NA	NA	NA	NA	NA	NA	NA	NA	NA	NA	NA
Khosravi,2014	10.1007/s00405-013-2637-3	Determination of the biofilm formation capacity of bacterial pathogens associated with otorhinolaryngologic diseases in the Malaysian population	2014	EUROPEAN ARCHIVES OF OTO-RHINO-LARYNGOLOGY	15	N	NA	NA	N	NA	NA	NA	NA	N	NA	NA	NA	NA	15	Not reported	NA	NA	NA	NA	NA	Not reported	Swabbing of maximal purulence, or the surface of the middle meatus	swabs	Not commented	confocal scanningelectron microscopy	Ethidium bromide calcofluor	Yes	H.influenzae, S.pneumoniae, S.aureus, P.aeruginosa	Notes that 82.4% of biofilms were poly microbial but this figure will be inclusive of non-CRS patients	Not reported	107 isolates were recovered, the majority belong to staphylococcal and streptococcal species but also noted H.influenzae and P.aeruginosa	N	53.3333	NA	NA	NA	NA	NA	0	NA	NA	NA	NA	NA
Boase,2013	10.1186/1471-2334-13-210	The microbiome of chronic rhinosinusitis: culture, molecular diagnostics and biofilm detection	2013	BMC Infectious Diseases	38	Y	13	25	N	NA	NA	NA	NA	N	NA	NA	NA	NA	6	Yes	No	NA	NA	25	13	Lund-MacKay	Ethmoid sinus	sinus samples	Not commented	confocal scanningelectron microscopy	FISH	Yes	S.aureus, Fungal universal		Only S.aureus reported	33 species identified, most commonly Staphylococcus aureus followed by S. epidermidis. H.influenzae and P.aeruginosa were also identified in several patients		50	Not reported	Not reported	NA	NA	NA	0	NA	NA	Not reported	NA	NA
Jeican,2020	10.3390/jcm9123973	Chronic Rhinosinusitis: MALDI-TOF Mass Spectrometry Microbiological Diagnosis and Electron Microscopy Analysis; Experience of the 2nd Otorhinolaryngology Clinic of Cluj-Napoca, Romania	2020	Journal of Clinical Medicine	32	Y	5	13	N	NA	NA	NA	NA	N	NA	NA	NA	NA	0	Yes	Yes	NA	43.7	0	32	Not reported	purulant samples	sinus samples	Not commented	scanning and transmission electron microscopy	NA	No (limited to morphology)	NA	Not possible	Not clearly reported	Several isolates cultures, primarily Staphylococcal	N	43.7	Not reported	Not reported	NA	NA	NA	NA	NA	NA	NA	NA	NA
[truncated: 2 more columns]
